# Supplementary material for: Elevated Nrf-2 responses are insufficient to mitigate protein carbonylation in hepatospecific PTEN deletion mice
Source: PLoS One. 2018 May 25;13(5):e0198139. doi: 10.1371/journal.pone.0198139 (PMC5969769; doi:10.1371/journal.pone.0198139)
Supplement: S1 Table — For MPO, B220, Ki67 and pH2A.x, positively stained cells were counted per 40X field. For F4/80 and CK7, positively stained cells were counted per 100X field. For CD3+ quantification, 6–10 40x images from each mouse were then imported into the program "SlideBook" (3I, Denver, Colorado). Each image was segmented and then the total number of pixels of the PT area and the number of pixels that are positive were identified. For PSR quantification, a minimum of 4 40x images of Picro-Sirius stained liver tissues using incident polarized light were imported "SlideBook" (3I, Denver, Colorado). Each image was segmented by defining the image/nonimage borders and the total number of pixels of the image divided by the positive number of pixels. For all quantification, a minimum of 4 images/tissue section/animal with 4 different animals per group were used. Data are means+/- SEM. Groups with no letter superscripts in common are significantly different from each other, P <0.05. (XLSX) [file pone.0198139.s002.xlsx]

## Sheet: S1 Table
S1 Table: Quantification of histology
		WT	PTENLKO	pvalue
Fibrosis	PSR	1.43+/-0.12a	7.82+/-0.66b	p=<0.0001
Ductular Reaction	CK7+	16.81+/-1.14a	147.38+/-5.00b	p=<0.0001
Inflammation	MPO	1.00+/-0.64a	28.50+/-5.19b	p=<0.0001
	B220	8.00+/-0.72a	19.06+/-2.25b	p=<0.0001
	F4/80	25.31+/-2.80a	55.08+/-2.96b	p=<0.0001
	CD3	1.00+/-.098a	5.58+/-1.04b	p=0.0079
Proliferation	Ki67	6.00+/-0.70a	55.56+/-8.79b	p=<0.0001
Oxidative stress	pH2A.x	2.14+/-0.66a	22.95+/-2.97b	p=<0.0001
	acrolein	0.129+/-0.002a	0.194+/-0.013b	p=0.0026
	4-HNE	0.137+/-0.002a	0.160+/-0.007b	p=0.0231
