# Supplementary material for: Elevated Nrf-2 responses are insufficient to mitigate protein carbonylation in hepatospecific PTEN deletion mice
Source: PLoS One. 2018 May 25;13(5):e0198139. doi: 10.1371/journal.pone.0198139 (PMC5969769; doi:10.1371/journal.pone.0198139)
Supplement: S4 Table — (XLSX) [file pone.0198139.s005.xlsx]

## Sheet: S4 Table
S4 Table: VENN analysis of carbonylated proteins in WT and PTENLKO liver.
Names	total	elements
PTEN LKO WT	640	OPLA_MOUSE ACTC_MOUSE THIC_MOUSE K1C18_MOUSE CLH1_MOUSE NAKD2_MOUSE SUCA_MOUSE GCDH_MOUSE OTC_MOUSE IMB1_MOUSE IF4A2_MOUSE GSH1_MOUSE HOGA1_MOUSE RS13_MOUSE PRS6A_MOUSE GGLO_MOUSE ROA3_MOUSE CATD_MOUSE RS3_MOUSE GLPK_MOUSE RS2_MOUSE AOXC_MOUSE K1C14_MOUSE ACSF2_MOUSE TCPH_MOUSE DHX29_MOUSE CP2D9_MOUSE PGK1_MOUSE THTR_MOUSE S14L2_MOUSE GLU2B_MOUSE UBA1_MOUSE IPYR_MOUSE BDH_MOUSE RS5_MOUSE DPP2_MOU…
WT	91	SPAT5_MOUSE PLSL_MOUSE AT1A1_MOUSE CAZA2_MOUSE CHD6_MOUSE CC88B_MOUSE TLN2_MOUSE PYGM_MOUSE CATZ_MOUSE EGFR_MOUSE VIME_MOUSE CP2DB_MOUSE H2B2E_MOUSE HERC2_MOUSE CC110_MOUSE H2B3B_MOUSE PAHX_MOUSE 2AAA_MOUSE SYHC_MOUSE EST2C_MOUSE SNTB1_MOUSE SPTB2_MOUSE TPRKB_MOUSE AP2A1_MOUSE AGM1_MOUSE ARHGI_MOUSE ATR_MOUSE ACD10_MOUSE CP1A2_MOUSE NUCL_MOUSE BUP1_MOUSE RPN2_MOUSE AP2M1_MOUSE AADAT_MOUSE IGKC_MO…
PTEN LKO	326	RL22_MOUSE ACOT5_MOUSE ADH7_MOUSE SMC3_MOUSE SAE1_MOUSE PEPD_MOUSE MON2_MOUSE APMAP_MOUSE RS27L_MOUSE H3C_MOUSE EPHB6_MOUSE NMT1_MOUSE ACAD8_MOUSE VWA8_MOUSE TOM22_MOUSE PLHD1_MOUSE PDXD1_MOUSE SYIM_MOUSE ERAP1_MOUSE ESCO2_MOUSE DTX3L_MOUSE ERP29_MOUSE DUS3_MOUSE NDUS7_MOUSE AAKG1_MOUSE RGL1_MOUSE ARPC3_MOUSE PRS10_MOUSE DOCK8_MOUSE DYH12_MOUSE GLOD4_MOUSE ARHG2_MOUSE LDHB_MOUSE CP2A5_MOUSE PLCA_…
