# Supplementary material for: Elevated Nrf-2 responses are insufficient to mitigate protein carbonylation in hepatospecific PTEN deletion mice
Source: PLoS One. 2018 May 25;13(5):e0198139. doi: 10.1371/journal.pone.0198139 (PMC5969769; doi:10.1371/journal.pone.0198139)
Supplement: S5 Table — (XLSX) [file pone.0198139.s006.xlsx]

## Sheet: S5 Table
S5 Table: Carbonylated proteins identified only in PTENLKO
Protein Name	Gene Name	Accession	PTENLKO
6-phosphogluconolactonase (6PGL) (EC 3.1.1.31)	Pgls	6PGL_MOUSE	1
Alpha-2-macroglobulin-P (Alpha-2-macroglobulin)	A2m A2mp	A2MG_MOUSE	1
5'-AMP-activated protein kinase subunit gamma-1 (AMPK gamma1) (AMPK subunit gamma-1) (AMPKg)	Prkag1 Prkaac	AAKG1_MOUSE	1
Putative aspartate aminotransferase, cytoplasmic 2 (EC 2.6.1.-) (Glutamate oxaloacetate transaminase 1-like protein 1) (Transaminase A-like protein 1)	Got1l1	AATC2_MOUSE	1
ATP-binding cassette sub-family D member 3 (68 kDa peroxisomal membrane protein) (PMP68) (70 kDa peroxisomal membrane protein) (PMP70)	Abcd3 Pmp70 Pxmp1	ABCD3_MOUSE	1
Acetyl-CoA carboxylase 2 (EC 6.4.1.2) (ACC-beta) [Includes: Biotin carboxylase (EC 6.3.4.14)]	Acacb Acc2 Accb	ACACB_MOUSE	1
Isobutyryl-CoA dehydrogenase, mitochondrial (EC 1.3.99.-) (Acyl-CoA dehydrogenase family member 8) (ACAD-8)	Acad8	ACAD8_MOUSE	1
Acyl-coenzyme A thioesterase 12 (Acyl-CoA thioesterase 12) (EC 3.1.2.1) (Acyl-CoA thioester hydrolase 12) (Cytoplasmic acetyl-CoA hydrolase 1) (CACH-1) (mCACH-1)	Acot12 Cach Cach1	ACO12_MOUSE	1
Acyl-coenzyme A thioesterase 4 (Acyl-CoA thioesterase 4) (EC 3.1.2.2) (PTE-2b) (Peroxisomal acyl coenzyme A thioester hydrolase Ib) (Peroxisomal long-chain acyl-CoA thioesterase Ib) (PTE-Ib)	Acot4 Pte1b Pte2b	ACOT4_MOUSE	1
Acyl-coenzyme A thioesterase 5 (Acyl-CoA thioesterase 5) (EC 3.1.2.2) (Peroxisomal acyl-coenzyme A thioester hydrolase Ic) (Peroxisomal acyl-CoA thioesterase Ic)	Acot5	ACOT5_MOUSE	1
Acyl-CoA synthetase short-chain family member 3, mitochondrial (EC 6.2.1.1)	Acss3	ACSS3_MOUSE	1
Actin, aortic smooth muscle (Alpha-actin-2)	Acta2 Actsa Actvs	ACTA_MOUSE	1
N-acyl-aromatic-L-amino acid amidohydrolase (carboxylate-forming) (EC 3.5.1.114) (Acylase III) (Aminoacylase III) (AAIII) (Aminoacylase-3) (ACY-3) (Aspartoacylase-2) (Hepatitis C virus core-binding protein 1) (HCBP1)	Acy3 Aspa2	ACY3_MOUSE	1
Alcohol dehydrogenase class 4 mu/sigma chain (EC 1.1.1.1) (ADH-C2) (Alcohol dehydrogenase 7) (Alcohol dehydrogenase class IV mu/sigma chain) (Gastric alcohol dehydrogenase) (Retinol dehydrogenase)	Adh7 Adh-3 Adh3	ADH7_MOUSE	1
Aminoacyl tRNA synthase complex-interacting multifunctional protein 1 (Multisynthase complex auxiliary component p43) [Cleaved into: Endothelial monocyte-activating polypeptide 2 (EMAP-2) (Endothelial monocyte-activating polypeptide II) (EMAP-II) (Small inducible cytokine subfamily E member 1)]	Aimp1 Emap2 Scye1	AIMP1_MOUSE	1
Aminoacyl tRNA synthase complex-interacting multifunctional protein 2 (Multisynthase complex auxiliary component p38) (Protein JTV-1)	Aimp2 Jtv1	AIMP2_MOUSE	1
1,5-anhydro-D-fructose reductase (AF reductase) (EC 1.1.1.263) (Aldo-keto reductase family 1 member C-like protein 2) (Aldo-keto reductase family 1 member E1) (Aldo-keto reductase family 1 member E2)	Akr1e2 Akr1cl2 Akr1e1	AKCL2_MOUSE	1
AT-hook-containing transcription factor	Akna Kiaa1968	AKNA_MOUSE	1
Aldose reductase (AR) (EC 1.1.1.21) (Aldehyde reductase)	Akr1b1 Akr1b3 Aldor1 Aldr1	ALDR_MOUSE	1
Aminopeptidase B (AP-B) (EC 3.4.11.6) (Arginine aminopeptidase) (Arginyl aminopeptidase) (Cytosol aminopeptidase IV)	Rnpep	AMPB_MOUSE	1
Aminopeptidase N (AP-N) (mAPN) (EC 3.4.11.2) (Alanyl aminopeptidase) (Aminopeptidase M) (AP-M) (Membrane protein p161) (Microsomal aminopeptidase) (CD antigen CD13)	Anpep Lap-1 Lap1	AMPN_MOUSE	1
Aldehyde oxidase 1 (EC 1.2.3.1) (Azaheterocycle hydroxylase 1) (EC 1.17.3.-) (Retinal oxidase)	Aox1 Ao Ro	AOXA_MOUSE	1
AP-1 complex subunit gamma-1 (Adaptor protein complex AP-1 subunit gamma-1) (Adaptor-related protein complex 1 subunit gamma-1) (Clathrin assembly protein complex 1 gamma-1 large chain) (Gamma-adaptin) (Gamma1-adaptin) (Golgi adaptor HA1/AP1 adaptin subunit gamma-1)	Ap1g1 Adtg Clapg1	AP1G1_MOUSE	1
Acylamino-acid-releasing enzyme (AARE) (EC 3.4.19.1) (Acyl-peptide hydrolase) (APH) (Acylaminoacyl-peptidase)	Apeh	APEH_MOUSE	1
Adipocyte plasma membrane-associated protein (Protein DD16)	Apmap	APMAP_MOUSE	1
Apolipoprotein B-100 (Apo B-100) [Cleaved into: Apolipoprotein B-48 (Apo B-48)]	Apob	APOB_MOUSE	1
Adenine phosphoribosyltransferase (APRT) (EC 2.4.2.7)	Aprt	APT_MOUSE	1
Rho guanine nucleotide exchange factor 2 (Guanine nucleotide exchange factor H1) (GEF-H1) (LBC'S first cousin) (Lymphoid blast crisis-like 1) (Oncogene LFC) (Rhobin)	Arhgef2 Kiaa0651 Lbcl1 Lfc	ARHG2_MOUSE	1
Actin-related protein 2/3 complex subunit 3 (Arp2/3 complex 21 kDa subunit) (p21-ARC)	Arpc3	ARPC3_MOUSE	1
Abnormal spindle-like microcephaly-associated protein homolog (Calmodulin-binding protein Sha1) (Calmodulin-binding protein 1) (Spindle and hydroxyurea checkpoint abnormal protein)	Aspm Calmbp1 Sha1	ASPM_MOUSE	1
ATP synthase F(0) complex subunit B1, mitochondrial (ATP synthase subunit b) (ATPase subunit b)	Atp5f1	AT5F1_MOUSE	1
Ubiquitin-like modifier-activating enzyme ATG7 (ATG12-activating enzyme E1 ATG7) (Autophagy-related protein 7) (APG7-like) (mAGP7) (Ubiquitin-activating enzyme E1-like protein)	Atg7 Apg7l	ATG7_MOUSE	1
ATP synthase subunit e, mitochondrial (ATPase subunit e)	Atp5i Atp5k Lfm-1 Lfm1	ATP5I_MOUSE	1
A disintegrin and metalloproteinase with thrombospondin motifs 16 (ADAM-TS 16) (ADAM-TS16) (ADAMTS-16) (EC 3.4.24.-)	Adamts16 Kiaa2029	ATS16_MOUSE	1
Band 3 anion transport protein (Anion exchange protein 1) (AE 1) (Anion exchanger 1) (MEB3) (Solute carrier family 4 member 1) (CD antigen CD233)	Slc4a1 Ae1	B3AT_MOUSE	1
Basigin (Basic immunoglobulin superfamily) (HT7 antigen) (Membrane glycoprotein gp42) (CD antigen CD147)	Bsg	BASI_MOUSE	1
MHC class II transactivator (CIITA) (EC 2.3.1.-) (EC 2.7.11.1)	Ciita C2ta Mhc2ta	C2TA_MOUSE	1
Voltage-dependent P/Q-type calcium channel subunit alpha-1A (Brain calcium channel I) (BI) (Calcium channel, L type, alpha-1 polypeptide isoform 4) (Voltage-gated calcium channel subunit alpha Cav2.1)	Cacna1a Caca1a Cach4 Cacn3 Cacnl1a4 Ccha1a	CAC1A_MOUSE	1
Voltage-dependent N-type calcium channel subunit alpha-1B (Brain calcium channel III) (BIII) (Calcium channel, L type, alpha-1 polypeptide isoform 5) (Voltage-gated calcium channel subunit alpha Cav2.2)	Cacna1b Cach5 Cacnl1a5 Cchn1a	CAC1B_MOUSE	1
Voltage-dependent R-type calcium channel subunit alpha-1E (Brain calcium channel II) (BII) (Calcium channel, L type, alpha-1 polypeptide, isoform 6) (Voltage-gated calcium channel subunit alpha Cav2.3)	Cacna1e Cach6 Cacnl1a6 Cchra1	CAC1E_MOUSE	1
Carnitine O-acetyltransferase (Carnitine acetylase) (EC 2.3.1.7) (Carnitine acetyltransferase) (CAT) (CrAT)	Crat	CACP_MOUSE	1
Calnexin	Canx	CALX_MOUSE	1
Calpain-2 catalytic subunit (EC 3.4.22.53) (80 kDa M-calpain subunit) (CALP80) (Calcium-activated neutral proteinase 2) (CANP 2) (Calpain M-type) (Calpain-2 large subunit) (Millimolar-calpain) (M-calpain)	Capn2	CAN2_MOUSE	1
F-actin-capping protein subunit beta (CapZ beta)	Capzb Cappb1	CAPZB_MOUSE	1
Pro-cathepsin H (Cathepsin B3) (Cathepsin BA) [Cleaved into: Cathepsin H mini chain; Cathepsin H (EC 3.4.22.16); Cathepsin H heavy chain; Cathepsin H light chain]	Ctsh	CATH_MOUSE	1
Corticosteroid-binding globulin (CBG) (Serpin A6) (Transcortin)	Serpina6 Cbg	CBG_MOUSE	1
Coiled-coil domain-containing protein 112	Ccdc112	CC112_MOUSE	1
Coiled-coil domain-containing protein 113	Ccdc113	CC113_MOUSE	1
Coiled-coil domain-containing protein 114	Ccdc114	CC114_MOUSE	1
Coiled-coil domain-containing protein 47 (Adipocyte-specific protein 4)	Ccdc47 Asp4	CCD47_MOUSE	1
Carcinoembryonic antigen-related cell adhesion molecule 1 (Biliary glycoprotein 1) (BGP-1) (Biliary glycoprotein D) (MHVR1) (Murine hepatitis virus receptor) (MHV-R) (CD antigen CD66a)	Ceacam1 Bgp Bgp1 Bgpd	CEAM1_MOUSE	1
UPF0598 protein C8orf82 homolog	0	CH082_MOUSE	1
Choline/ethanolamine kinase (Choline kinase beta) (CK) (CKB) (EC 2.7.1.32) (Ethanolamine kinase) (EK) (EC 2.7.1.82) (choline/ethanolamine kinase beta) (CKEKB)	Chkb Chetk Chkl	CHKB_MOUSE	1
Cholinesterase (EC 3.1.1.8) (Acylcholine acylhydrolase) (Butyrylcholine esterase) (Choline esterase II) (Pseudocholinesterase)	Bche	CHLE_MOUSE	1
Cysteine and histidine-rich domain-containing protein 1 (CHORD domain-containing protein 1) (CHORD-containing protein 1) (Chp-1) (Protein morgana)	Chordc1 Chp1 Morgana	CHRD1_MOUSE	1
CAP-Gly domain-containing linker protein 2 (Cytoplasmic linker protein 115) (CLIP-115) (Cytoplasmic linker protein 2)	Clip2 Cyln2 Kiaa0291	CLIP2_MOUSE	1
UPF0317 protein C14orf159 homolog, mitochondrial	0	CN159_MOUSE	1
Cytosolic non-specific dipeptidase (EC 3.4.13.18) (CNDP dipeptidase 2) (Glutamate carboxypeptidase-like protein 1)	Cndp2 Cn2	CNDP2_MOUSE	1
Collagen alpha-1(XIV) chain	Col14a1	COEA1_MOUSE	1
Coatomer subunit beta (Beta-coat protein) (Beta-COP)	Copb1 Copb	COPB_MOUSE	1
Coactosin-like protein	Cotl1 Clp	COTL1_MOUSE	1
Cytochrome c oxidase subunit 5A, mitochondrial (Cytochrome c oxidase polypeptide Va)	Cox5a	COX5A_MOUSE	1
Cytochrome c oxidase subunit 5B, mitochondrial (Cytochrome c oxidase polypeptide Vb)	Cox5b	COX5B_MOUSE	1
Steroid 17-alpha-hydroxylase/17,20 lyase (EC 1.14.99.9) (EC 4.1.2.30) (17-alpha-hydroxyprogesterone aldolase) (CYPXVII) (Cytochrome P450 17A1) (Cytochrome P450-C17) (Cytochrome P450c17)	Cyp17a1 Cyp17	CP17A_MOUSE	1
Cytochrome P450 2C37 (EC 1.14.14.1) (CYPIIC37)	Cyp2c37	CP237_MOUSE	1
Cytochrome P450 2A5 (EC 1.14.14.1) (CYPIIA5) (Coumarin 7-hydroxylase) (Cytochrome P450-15-COH) (Cytochrome P450-IIA3.2)	Cyp2a5 Cyp2a-5	CP2A5_MOUSE	1
Cytochrome P450 2A12 (EC 1.14.14.1) (CYPIIA12) (Steroid hormones 7-alpha-hydroxylase) (Testosterone 7-alpha-hydroxylase)	Cyp2a12	CP2AC_MOUSE	1
Cytochrome P450 3A41 (EC 1.14.14.1)	Cyp3a41a Cyp3a41; Cyp3a41b	CP341_MOUSE	1
Cytochrome P450 3A11 (EC 1.14.14.1) (CYPIIIA11) (Cytochrome P-450IIIAM1) (Cytochrome P-450UT)	Cyp3a11 Cyp3a-11	CP3AB_MOUSE	1
Copine-5 (Copine V)	Cpne5	CPNE5_MOUSE	1
Copine-8 (Copine VIII)	Cpne8	CPNE8_MOUSE	1
Carnitine O-palmitoyltransferase 1, liver isoform (CPT1-L) (EC 2.3.1.21) (Carnitine O-palmitoyltransferase I, liver isoform) (CPT I) (CPTI-L) (Carnitine palmitoyltransferase 1A)	Cpt1a Cpt-1 Cpt1	CPT1A_MOUSE	1
Catenin beta-1 (Beta-catenin)	Ctnnb1 Catnb	CTNB1_MOUSE	1
Cubilin (Intrinsic factor-cobalamin receptor)	Cubn Ifcr	CUBN_MOUSE	1
Cytochrome c1, heme protein, mitochondrial (Complex III subunit 4) (Complex III subunit IV) (Cytochrome b-c1 complex subunit 4) (Ubiquinol-cytochrome-c reductase complex cytochrome c1 subunit) (Cytochrome c-1)	Cyc1	CY1_MOUSE	1
Cytochrome b5 type B (Cytochrome b5 outer mitochondrial membrane isoform)	Cyb5b Cyb5m	CYB5B_MOUSE	1
L-xylulose reductase (XR) (EC 1.1.1.10) (Dicarbonyl/L-xylulose reductase)	Dcxr	DCXR_MOUSE	1
ATP-dependent RNA helicase DDX1 (EC 3.6.4.13) (DEAD box protein 1)	Ddx1	DDX1_MOUSE	1
ATP-dependent RNA helicase DDX3X (EC 3.6.4.13) (D1Pas1-related sequence 2) (DEAD box RNA helicase DEAD3) (mDEAD3) (DEAD box protein 3, X-chromosomal) (Embryonic RNA helicase)	Ddx3x D1Pas1-rs2 Ddx3 Dead3 Erh	DDX3X_MOUSE	1
Probable ATP-dependent RNA helicase DDX41 (EC 3.6.4.13) (DEAD box protein 41)	Ddx41	DDX41_MOUSE	1
Estradiol 17-beta-dehydrogenase 11 (EC 1.1.1.62) (17-beta-hydroxysteroid dehydrogenase 11) (17-beta-HSD 11) (17bHSD11) (17betaHSD11) (17-beta-hydroxysteroid dehydrogenase XI) (17-beta-HSD XI) (17betaHSDXI) (Dehydrogenase/reductase SDR family member 8)	Hsd17b11 Dhrs8 Pan1b	DHB11_MOUSE	1
Mitochondrial dicarboxylate carrier (Solute carrier family 25 member 10)	Slc25a10 Dic	DIC_MOUSE	1
DnaJ homolog subfamily B member 11 (APOBEC1-binding protein 2) (ABBP-2) (ER-associated DNAJ) (ER-associated Hsp40 co-chaperone) (Endoplasmic reticulum DNA J domain-containing protein 3) (ER-resident protein ERdj3) (ERdj3) (ERj3p)	Dnajb11	DJB11_MOUSE	1
DmX-like protein 1 (X-like 1 protein)	Dmxl1	DMXL1_MOUSE	1
DnaJ homolog subfamily C member 3 (Interferon-induced, double-stranded RNA-activated protein kinase inhibitor) (Protein kinase inhibitor of 58 kDa) (Protein kinase inhibitor p58)	Dnajc3 P58ipk	DNJC3_MOUSE	1
Dedicator of cytokinesis protein 8	Dock8	DOCK8_MOUSE	1
Dipeptidyl peptidase 9 (DP9) (EC 3.4.14.5) (Dipeptidyl peptidase IX) (DPP IX) (Dipeptidyl peptidase-like protein 9) (DPLP9)	Dpp9	DPP9_MOUSE	1
E3 ubiquitin-protein ligase DTX3L (EC 6.3.2.-) (Protein deltex-3-like)	Dtx3l Bbap	DTX3L_MOUSE	1
Dual specificity protein phosphatase 3 (EC 3.1.3.16) (EC 3.1.3.48) (T-DSP11) (Vaccinia H1-related phosphatase) (VHR)	Dusp3	DUS3_MOUSE	1
ATP-dependent RNA helicase DDX39A (EC 3.6.4.13) (DEAD box protein 39)	Ddx39a Ddx39	DX39A_MOUSE	1
Dynein heavy chain 12, axonemal (Axonemal beta dynein heavy chain 12) (Axonemal dynein heavy chain 12-like protein) (Axonemal dynein heavy chain 7-like protein) (Ciliary dynein heavy chain 12)	Dnah12 Dnah12l Dnah7l Dnahc12 Dnahc7l	DYH12_MOUSE	1
Dual specificity tyrosine-phosphorylation-regulated kinase 1A (EC 2.7.12.1) (Dual specificity YAK1-related kinase) (MP86) (Protein kinase minibrain homolog) (MNBH)	Dyrk1a Dyrk	DYR1A_MOUSE	1
Enoyl-CoA hydratase domain-containing protein 3, mitochondrial	Echdc3	ECHD3_MOUSE	1
Enoyl-CoA delta isomerase 2, mitochondrial (EC 5.3.3.8) (Delta(3),delta(2)-enoyl-CoA isomerase) (D3,D2-enoyl-CoA isomerase) (Dodecenoyl-CoA isomerase) (Peroxisomal 3,2-trans-enoyl-CoA isomerase) (pECI)	Eci2 Peci	ECI2_MOUSE	1
Elongation factor 1-alpha 2 (EF-1-alpha-2) (Eukaryotic elongation factor 1 A-2) (eEF1A-2) (Statin-S1)	Eef1a2 Eef1al Stn	EF1A2_MOUSE	1
Eukaryotic translation initiation factor 3 subunit F (eIF3f) (Deubiquitinating enzyme eIF3f) (EC 3.4.19.12) (Eukaryotic translation initiation factor 3 subunit 5) (eIF-3-epsilon) (eIF3 p47)	Eif3f Eif3s5	EIF3F_MOUSE	1
Eukaryotic translation initiation factor 3 subunit K (eIF3k) (Eukaryotic translation initiation factor 3 subunit 12) (eIF-3 p25)	Eif3k Eif3s12	EIF3K_MOUSE	1
Ephrin type-B receptor 6 (MEP) (Tyrosine-protein kinase-defective receptor EPH-6)	Ephb6 Cekl	EPHB6_MOUSE	1
Endoplasmic reticulum aminopeptidase 1 (EC 3.4.11.-) (ARTS-1) (Adipocyte-derived leucine aminopeptidase) (A-LAP) (Aminopeptidase PILS) (Puromycin-insensitive leucyl-specific aminopeptidase) (PILS-AP) (VEGF-induced aminopeptidase)	Erap1 Appils Arts1	ERAP1_MOUSE	1
Eukaryotic peptide chain release factor subunit 1 (Eukaryotic release factor 1) (eRF1)	Etf1	ERF1_MOUSE	1
Endoplasmic reticulum resident protein 29 (ERp29)	Erp29	ERP29_MOUSE	1
Endoplasmic reticulum resident protein 44 (ER protein 44) (ERp44) (Thioredoxin domain-containing protein 4)	Erp44 Kiaa0573 Txndc4	ERP44_MOUSE	1
N-acetyltransferase ESCO2 (EC 2.3.1.-) (Establishment of cohesion 1 homolog 2) (ECO1 homolog 2)	Esco2	ESCO2_MOUSE	1
Carboxylesterase 1C (EC 3.1.1.1) (Liver carboxylesterase N) (Lung surfactant convertase) (PES-N)	Ces1c Es1	EST1C_MOUSE	1
Exostosin-2 (EC 2.4.1.224) (EC 2.4.1.225) (Glucuronosyl-N-acetylglucosaminyl-proteoglycan/N-acetylglucosaminyl-proteoglycan 4-alpha-N-acetylglucosaminyltransferase) (Multiple exostoses protein 2 homolog)	Ext2	EXT2_MOUSE	1
Hsc70-interacting protein (Hip) (Protein FAM10A1) (Protein ST13 homolog)	St13 Fam10a1 Hip	F10A1_MOUSE	1
Constitutive coactivator of PPAR-gamma-like protein 1 (Oxidative stress-associated Src activator) (Protein FAM120A)	FAM120A Kiaa0183 Ossa	F120A_MOUSE	1
Fatty-acid amide hydrolase 1 (EC 3.5.1.99) (Anandamide amidohydrolase 1) (Oleamide hydrolase 1)	Faah Faah1	FAAH1_MOUSE	1
Fatty acid-binding protein, epidermal (Epidermal-type fatty acid-binding protein) (E-FABP) (Fatty acid-binding protein 5) (Keratinocyte lipid-binding protein) (Psoriasis-associated fatty acid-binding protein homolog) (PA-FABP)	Fabp5 Fabpe Klbp Mal1	FABP5_MOUSE	1
Acylpyruvase FAHD1, mitochondrial (EC 3.7.1.5) (Fumarylacetoacetate hydrolase domain-containing protein 1) (Oxaloacetate decarboxylase) (OAA decarboxylase) (EC 4.1.1.3)	Fahd1 MNCb-4134	FAHD1_MOUSE	1
Fas-binding factor 1 (FBF-1)	Fbf1	FBF1_MOUSE	1
Fermitin family homolog 2 (Kindlin-2) (Pleckstrin homology domain-containing family C member 1)	Fermt2 Plekhc1	FERM2_MOUSE	1
Filamin-A (FLN-A) (Actin-binding protein 280) (ABP-280) (Alpha-filamin) (Endothelial actin-binding protein) (Filamin-1) (Non-muscle filamin)	Flna Fln Fln1	FLNA_MOUSE	1
Filamin-B (FLN-B) (ABP-280-like protein) (Actin-binding-like protein) (Beta-filamin)	Flnb	FLNB_MOUSE	1
Leucine-rich repeat transmembrane protein FLRT3 (Fibronectin leucine rich transmembrane protein 3)	Flrt3 Kiaa1469	FLRT3_MOUSE	1
Dimethylaniline monooxygenase [N-oxide-forming] 1 (EC 1.14.13.8) (Dimethylaniline oxidase 1) (Hepatic flavin-containing monooxygenase 1) (FMO 1)	Fmo1 Fmo-1	FMO1_MOUSE	1
Glyceraldehyde-3-phosphate dehydrogenase, testis-specific (EC 1.2.1.12) (Spermatogenic cell-specific glyceraldehyde 3-phosphate dehydrogenase 2) (GAPDH-2) (Spermatogenic glyceraldehyde-3-phosphate dehydrogenase)	Gapdhs Gapd-s Gapds	G3PT_MOUSE	1
UDP-glucose 4-epimerase (EC 5.1.3.2) (Galactowaldenase) (UDP-N-acetylglucosamine 4-epimerase) (UDP-GlcNAc 4-epimerase) (EC 5.1.3.7) (UDP-galactosamine 4-epimerase) (UDP-GalNAc 4-epimerase) (UDP-galactose 4-epimerase)	Gale	GALE_MOUSE	1
N-acetylgalactosamine kinase (EC 2.7.1.157) (GalNAc kinase) (Galactokinase 2)	Galk2	GALK2_MOUSE	1
Guanidinoacetate N-methyltransferase (EC 2.1.1.2)	Gamt	GAMT_MOUSE	1
Gephyrin [Includes: Molybdopterin adenylyltransferase (MPT adenylyltransferase) (EC 2.7.7.75) (Domain G); Molybdopterin molybdenumtransferase (MPT Mo-transferase) (EC 2.10.1.1) (Domain E)]	Gphn	GEPH_MOUSE	1
Gamma-glutamyltransferase 7 (GGT 7) (EC 2.3.2.2) (Gamma-glutamyltransferase-like 3) (Gamma-glutamyltranspeptidase 7) (Glutathione hydrolase 7) (EC 3.4.19.13) [Cleaved into: Gamma-glutamyltransferase 7 heavy chain; Gamma-glutamyltransferase 7 light chain]	Ggt7 Ggtl3	GGT7_MOUSE	1
Mitochondrial glutamate carrier 1 (GC-1) (Glutamate/H(+) symporter 1) (Solute carrier family 25 member 22)	Slc25a22 Gc1	GHC1_MOUSE	1
Glyoxalase domain-containing protein 4	Glod4	GLOD4_MOUSE	1
Glycine N-acyltransferase-like protein (EC 2.3.1.13) (Acyl-CoA:glycine N-acyltransferase-like) (AAc-like)	Gm4952	GLYAL_MOUSE	1
Mannose-1-phosphate guanyltransferase alpha (GDP-mannose pyrophosphorylase A) (GTP-mannose-1-phosphate guanylyltransferase alpha)	Gmppa	GMPPA_MOUSE	1
Probable gluconokinase (EC 2.7.1.12) (Gluconate kinase)	Idnk	GNTK_MOUSE	1
Glutathione S-transferase Mu 6 (EC 2.5.1.18) (GST class-mu 6) (Glutathione-S-transferase class M5)	Gstm6 Gstm5	GSTM6_MOUSE	1
Glutathione S-transferase omega-1 (GSTO-1) (EC 2.5.1.18) (Glutathione S-transferase omega 1-1) (GSTO 1-1) (Glutathione-dependent dehydroascorbate reductase) (EC 1.8.5.1) (Monomethylarsonic acid reductase) (MMA(V) reductase) (EC 1.20.4.2) (S-(Phenacyl)glutathione reductase) (SPG-R) (p28)	Gsto1 Gstx Gtsttl	GSTO1_MOUSE	1
Glutathione S-transferase theta-2 (EC 2.5.1.18) (GST class-theta-2)	Gstt2	GSTT2_MOUSE	1
Translation factor Guf1, mitochondrial (EC 3.6.5.-) (Elongation factor 4 homolog) (EF-4) (GTPase Guf1) (Ribosomal back-translocase)	Guf1	GUF1_MOUSE	1
Histone H2B type 1-B (h2B-143)	Hist1h2bb	H2B1B_MOUSE	1
Histone H3.3C (Embryonic)	H3f3c Gm14384	H3C_MOUSE	1
Histone H4	Hist1h4a; Hist1h4b H4-53; Hist1h4c H4-12; Hist1h4d; Hist1h4f; Hist1h4h; Hist1h4i; Hist1h4j; Hist1h4k; Hist1h4m; Hist2h4a Hist2h4; Hist4h4	H4_MOUSE	1
H-2 class I histocompatibility antigen, Q10 alpha chain	H2-Q10	HA10_MOUSE	1
Hemoglobin subunit beta-2 (Beta-2-globin) (Hemoglobin beta-2 chain) (Hemoglobin beta-minor chain)	Hbb-b2	HBB2_MOUSE	1
Haloacid dehalogenase-like hydrolase domain-containing protein 3	Hdhd3	HDHD3_MOUSE	1
Delta-aminolevulinic acid dehydratase (ALADH) (EC 4.2.1.24) (Porphobilinogen synthase)	Alad Lv	HEM2_MOUSE	1
Histamine N-methyltransferase (HMT) (EC 2.1.1.8)	Hnmt Hmt	HNMT_MOUSE	1
Heterogeneous nuclear ribonucleoprotein H (hnRNP H) [Cleaved into: Heterogeneous nuclear ribonucleoprotein H, N-terminally processed]	Hnrnph1 Hnrph Hnrph1	HNRH1_MOUSE	1
Heterogeneous nuclear ribonucleoprotein U (hnRNP U) (Scaffold attachment factor A) (SAF-A)	Hnrnpu Hnrpu	HNRPU_MOUSE	1
Heat shock 70 kDa protein 1-like (Heat shock 70 kDa protein 1L) (Heat shock 70 kDa-like protein 1) (Spermatid-specific heat shock protein 70)	Hspa1l Hsc70t	HS71L_MOUSE	1
Hydrocephalus-inducing protein (Protein Hy-3)	Hydin Hy3	HYDIN_MOUSE	1
Epoxide hydrolase 1 (EC 3.3.2.9) (Epoxide hydratase) (Microsomal epoxide hydrolase)	Ephx1	HYEP_MOUSE	1
Insulin-degrading enzyme (EC 3.4.24.56) (Insulin protease) (Insulinase) (Insulysin)	Ide	IDE_MOUSE	1
Eukaryotic initiation factor 4A-III (eIF-4A-III) (eIF4A-III) (EC 3.6.4.13) (ATP-dependent RNA helicase DDX48) (ATP-dependent RNA helicase eIF4A-3) (DEAD box protein 48) (Eukaryotic translation initiation factor 4A isoform 3) [Cleaved into: Eukaryotic initiation factor 4A-III, N-terminally processed]	Eif4a3 Ddx48	IF4A3_MOUSE	1
Eukaryotic translation initiation factor 5 (eIF-5)	Eif5	IF5_MOUSE	1
Eukaryotic translation initiation factor 6 (eIF-6) (B4 integrin interactor) (CAB) (p27(BBP))	Eif6 Itgb4bp	IF6_MOUSE	1
Importin subunit alpha-4 (Importin alpha Q2) (Qip2) (Karyopherin subunit alpha-3)	Kpna3 Qip2	IMA4_MOUSE	1
Isochorismatase domain-containing protein 1	Isoc1	ISOC1_MOUSE	1
Inter alpha-trypsin inhibitor, heavy chain 4 (ITI heavy chain H4) (ITI-HC4) (Inter-alpha-inhibitor heavy chain 4)	Itih4	ITIH4_MOUSE	1
Inositol 1,4,5-trisphosphate receptor type 2 (IP3 receptor isoform 2) (IP3R 2) (InsP3R2) (Inositol 1,4,5-trisphosphate type V receptor) (Type 2 inositol 1,4,5-trisphosphate receptor) (Type 2 InsP3 receptor)	Itpr2 Itpr5	ITPR2_MOUSE	1
Isovaleryl-CoA dehydrogenase, mitochondrial (IVD) (EC 1.3.8.4)	Ivd	IVD_MOUSE	1
Keratin, type I cytoskeletal 13 (47 kDa cytokeratin) (Cytokeratin-13) (CK-13) (Keratin-13) (K13)	Krt13 Krt1-13	K1C13_MOUSE	1
Keratin, type II cytoskeletal 71 (Cytokeratin-6G) (CK-6G) (Cytokeratin-71) (CK-71) (Keratin-6G) (K6G) (Keratin-71) (K71) (Type II inner root sheath-specific keratin-K6irs1) (mK6irs) (mK6irs1/Krt2-6g) (Type-II keratin Kb34)	Krt71 K6irs1 Kb34 Krt2-6g Krt6g	K2C71_MOUSE	1
Keratin, type II cytoskeletal 79 (Cytokeratin-79) (CK-79) (Keratin-79) (K79) (Type-II keratin Kb38)	Krt79 Kb38	K2C79_MOUSE	1
Adenylate kinase 2, mitochondrial (AK 2) (EC 2.7.4.3) (ATP-AMP transphosphorylase 2) (ATP:AMP phosphotransferase) (Adenylate monophosphate kinase)	Ak2	KAD2_MOUSE	1
Katanin p60 ATPase-containing subunit A-like 2 (Katanin p60 subunit A-like 2) (EC 3.6.4.3) (p60 katanin-like 2)	Katnal2	KATL2_MOUSE	1
Potassium voltage-gated channel subfamily S member 1 (Delayed-rectifier K(+) channel alpha subunit 1) (Voltage-gated potassium channel subunit Kv9.1)	Kcns1	KCNS1_MOUSE	1
Kinesin-like protein KIF21B (Kinesin-like protein KIF6)	Kif21b Kif6	KI21B_MOUSE	1
Kynurenine 3-monooxygenase (EC 1.14.13.9) (Kynurenine 3-hydroxylase)	Kmo	KMO_MOUSE	1
Beta-lactamase-like protein 2 (EC 3.-.-.-)	Lactb2	LACB2_MOUSE	1
L-lactate dehydrogenase B chain (LDH-B) (EC 1.1.1.27) (LDH heart subunit) (LDH-H)	Ldhb Ldh-2 Ldh2	LDHB_MOUSE	1
Galectin-1 (Gal-1) (14 kDa lectin) (Beta-galactoside-binding lectin L-14-I) (Galaptin) (Lactose-binding lectin 1) (Lectin galactoside-binding soluble 1) (S-Lac lectin 1)	Lgals1 Gbp	LEG1_MOUSE	1
Galectin-3 (Gal-3) (35 kDa lectin) (Carbohydrate-binding protein 35) (CBP 35) (Galactose-specific lectin 3) (IgE-binding protein) (L-34 galactoside-binding lectin) (Laminin-binding protein) (Lectin L-29) (Mac-2 antigen)	Lgals3	LEG3_MOUSE	1
Liprin-alpha-2 (Protein tyrosine phosphatase receptor type f polypeptide-interacting protein alpha-2) (PTPRF-interacting protein alpha-2)	Ppfia2	LIPA2_MOUSE	1
Liprin-alpha-3 (Protein tyrosine phosphatase receptor type f polypeptide-interacting protein alpha-3) (PTPRF-interacting protein alpha-3)	Ppfia3	LIPA3_MOUSE	1
Lamin-B1	Lmnb1	LMNB1_MOUSE	1
Prolow-density lipoprotein receptor-related protein 1 (LRP-1) (Alpha-2-macroglobulin receptor) (A2MR) (CD antigen CD91) [Cleaved into: Low-density lipoprotein receptor-related protein 1 85 kDa subunit (LRP-85); Low-density lipoprotein receptor-related protein 1 515 kDa subunit (LRP-515); Low-density lipoprotein receptor-related protein 1 intracellular domain (LRPICD)]	Lrp1 A2mr	LRP1_MOUSE	1
Lysosomal-trafficking regulator (Beige protein) (CHS1 homolog)	Lyst Bg Chs1	LYST_MOUSE	1
Mitogen-activated protein kinase kinase kinase kinase 4 (EC 2.7.11.1) (HPK/GCK-like kinase HGK) (MAPK/ERK kinase kinase kinase 4) (MEK kinase kinase 4) (MEKKK 4) (Nck-interacting kinase)	Map4k4 Nik	M4K4_MOUSE	1
Melanoma-associated antigen D1 (Dlxin-1) (MAGE-D1 antigen) (Neurotrophin receptor-interacting MAGE homolog)	Maged1 Nrage	MAGD1_MOUSE	1
Mitochondrial amidoxime reducing component 2 (mARC2) (EC 1.-.-.-) (Molybdenum cofactor sulfurase C-terminal domain-containing protein 2) (MOSC domain-containing protein 2) (Moco sulfurase C-terminal domain-containing protein 2)	Marc2 Mg87 Mosc2	MARC2_MOUSE	1
Mannose-binding protein C (MBP-C) (Mannan-binding protein) (RA-reactive factor P28A subunit) (RARF/P28A)	Mbl2	MBL2_MOUSE	1
Eukaryotic translation elongation factor 1 epsilon-1 (Elongation factor p18) (Multisynthase complex auxiliary component p18)	Eef1e1	MCA3_MOUSE	1
Protein MEMO1 (Mediator of ErbB2-driven cell motility 1) (Memo-1)	Memo1	MEMO1_MOUSE	1
Methyltransferase-like protein 7B (EC 2.1.1.-)	Mettl7b	MET7B_MOUSE	1
MICOS complex subunit Mic60 (Mitochondrial inner membrane protein) (Mitofilin)	Immt Mic60	MIC60_MOUSE	1
Multiple myeloma tumor-associated protein 2 homolog	Mmtag2	MMTA2_MOUSE	1
Molybdenum cofactor sulfurase (MCS) (MOS) (MoCo sulfurase) (EC 2.8.1.9) (Molybdenum cofactor sulfurtransferase)	Mocos	MOCOS_MOUSE	1
Protein MON2 homolog (Protein SF21)	Mon2 Kiaa1040 Sf21	MON2_MOUSE	1
Proto-oncogene serine/threonine-protein kinase mos (EC 2.7.11.1) (Oocyte maturation factor mos) (Proto-oncogene c-Mos)	Mos	MOS_MOUSE	1
Myosin light polypeptide 6 (17 kDa myosin light chain) (LC17) (Myosin light chain 3) (MLC-3) (Myosin light chain alkali 3) (Myosin light chain A3) (Smooth muscle and nonmuscle myosin light chain alkali 6)	Myl6 Myln	MYL6_MOUSE	1
Myosin light chain kinase, smooth muscle (MLCK) (smMLCK) (EC 2.7.11.18) (Kinase-related protein) (KRP) (Telokin) [Cleaved into: Myosin light chain kinase, smooth muscle, deglutamylated form]	Mylk	MYLK_MOUSE	1
Myosin-IIIa (EC 2.7.11.1)	Myo3a	MYO3A_MOUSE	1
Unconventional myosin-VIIa	Myo7a Myo7	MYO7A_MOUSE	1
Nucleoside diphosphate kinase A (NDK A) (NDP kinase A) (EC 2.7.4.6) (Metastasis inhibition factor NM23) (NDPK-A) (Tumor metastatic process-associated protein) (nm23-M1)	Nme1 Nm23	NDKA_MOUSE	1
NADH dehydrogenase [ubiquinone] 1 alpha subcomplex subunit 6 (Complex I-B14) (CI-B14) (NADH-ubiquinone oxidoreductase B14 subunit)	Ndufa6	NDUA6_MOUSE	1
NADH dehydrogenase [ubiquinone] 1 beta subcomplex subunit 4 (Complex I-B15) (CI-B15) (NADH-ubiquinone oxidoreductase B15 subunit)	Ndufb4	NDUB4_MOUSE	1
NADH dehydrogenase [ubiquinone] 1 beta subcomplex subunit 11, mitochondrial (Complex I-ESSS) (CI-ESSS) (NADH-ubiquinone oxidoreductase ESSS subunit) (Neuronal protein 15.6) (Np15.6) (p15.6)	Ndufb11 Np15	NDUBB_MOUSE	1
NADH dehydrogenase [ubiquinone] iron-sulfur protein 7, mitochondrial (EC 1.6.5.3) (EC 1.6.99.3) (Complex I-20kD) (CI-20kD) (NADH-ubiquinone oxidoreductase 20 kDa subunit)	Ndufs7	NDUS7_MOUSE	1
NADH dehydrogenase [ubiquinone] iron-sulfur protein 8, mitochondrial (EC 1.6.5.3) (EC 1.6.99.3) (Complex I-23kD) (CI-23kD) (NADH-ubiquinone oxidoreductase 23 kDa subunit)	Ndufs8	NDUS8_MOUSE	1
Neurofibromin (Neurofibromatosis-related protein NF-1)	Nf1	NF1_MOUSE	1
H/ACA ribonucleoprotein complex subunit 2 (Nucleolar protein family A member 2) (snoRNP protein NHP2)	Nhp2 Nola2	NHP2_MOUSE	1
Na(+)/H(+) exchange regulatory cofactor NHE-RF1 (NHERF-1) (Ezrin-radixin-moesin-binding phosphoprotein 50) (EBP50) (Regulatory cofactor of Na(+)/H(+) exchanger) (Sodium-hydrogen exchanger regulatory factor 1) (Solute carrier family 9 isoform A3 regulatory factor 1)	Slc9a3r1 Nherf Nherf1	NHRF1_MOUSE	1
Glycylpeptide N-tetradecanoyltransferase 1 (EC 2.3.1.97) (Myristoyl-CoA:protein N-myristoyltransferase 1) (NMT 1) (Type I N-myristoyltransferase) (Peptide N-myristoyltransferase 1)	Nmt1	NMT1_MOUSE	1
NAD(P)H-hydrate epimerase (EC 5.1.99.6) (Apolipoprotein A-I-binding protein) (AI-BP) (NAD(P)HX epimerase)	Apoa1bp Aibp	NNRE_MOUSE	1
Bifunctional lysine-specific demethylase and histidyl-hydroxylase NO66 (EC 1.14.11.-) (EC 1.14.11.27) (Histone lysine demethylase NO66)	No66 Mapjd MNCb-7109	NO66_MOUSE	1
Nucleolar pre-ribosomal-associated protein 1 (URB1 ribosome biogenesis 1 homolog)	Urb1 Kiaa0539 Npa1	NPA1P_MOUSE	1
Nucleoside diphosphate-linked moiety X motif 19, mitochondrial (Nudix motif 19) (EC 3.6.1.-) (Androgen-regulated protein RP2) (Testosterone-regulated RP2 protein) (RP2p)	Nudt19 D7Rp2e	NUD19_MOUSE	1
Obscurin-like protein 1	Obsl1	OBSL1_MOUSE	1
Obg-like ATPase 1 (GTP-binding protein 9)	Ola1 Gtpbp9	OLA1_MOUSE	1
Oxysterol-binding protein-related protein 1 (ORP-1) (OSBP-related protein 1)	Osbpl1a Orp1 Orp1a Orp1l	OSBL1_MOUSE	1
Osteoclast-stimulating factor 1 (SH3 domain protein 3)	Ostf1 Sh3d3 Sh3p2	OSTF1_MOUSE	1
Bifunctional 3'-phosphoadenosine 5'-phosphosulfate synthase 2 (PAPS synthase 2) (PAPSS 2) (Sulfurylase kinase 2) (SK 2) (SK2) [Includes: Sulfate adenylyltransferase (EC 2.7.7.4) (ATP-sulfurylase) (Sulfate adenylate transferase) (SAT); Adenylyl-sulfate kinase (EC 2.7.1.25) (3'-phosphoadenosine-5'-phosphosulfate synthase) (APS kinase) (Adenosine-5'-phosphosulfate 3'-phosphotransferase) (Adenylylsul…	Papss2 Atpsk2	PAPS2_MOUSE	1
Prenylcysteine oxidase (EC 1.8.3.5)	Pcyox1 Kiaa0908	PCYOX_MOUSE	1
Programmed cell death 6-interacting protein (ALG-2-interacting protein 1) (ALG-2-interacting protein X) (E2F1-inducible protein) (Eig2)	Pdcd6ip Aip1 Alix	PDC6I_MOUSE	1
Protein disulfide-isomerase A5 (EC 5.3.4.1) (Protein disulfide isomerase-related protein)	Pdia5 Pdir	PDIA5_MOUSE	1
Pyridoxal-dependent decarboxylase domain-containing protein 1 (EC 4.1.1.-)	Pdxdc1	PDXD1_MOUSE	1
Pseudopodium-enriched atypical kinase 1 (EC 2.7.10.2) (Sugen kinase 269) (Tyrosine-protein kinase SgK269)	Peak1 Kiaa2002 Sgk269	PEAK1_MOUSE	1
Phosphatidylethanolamine N-methyltransferase (PEAMT) (PEMT) (EC 2.1.1.17) (EC 2.1.1.71) (PEMT2)	Pemt Pempt Pemt2	PEMT_MOUSE	1
Xaa-Pro dipeptidase (X-Pro dipeptidase) (EC 3.4.13.9) (Imidodipeptidase) (Peptidase 4) (Peptidase D) (Proline dipeptidase) (Prolidase)	Pepd Pep4	PEPD_MOUSE	1
Phosphoglycerate kinase 2 (EC 2.7.2.3) (Phosphoglycerate kinase, testis specific)	Pgk2 Pgk-2	PGK2_MOUSE	1
Phosphatidylinositol-binding clathrin assembly protein (Clathrin assembly lymphoid myeloid leukemia) (CALM)	Picalm Calm Fit1	PICAL_MOUSE	1
Serine/threonine-protein kinase N1 (EC 2.7.11.13) (Protein kinase C-like 1) (Protein kinase C-like PKN) (Protein-kinase C-related kinase 1) (Serine-threonine protein kinase N)	Pkn1 Pkn Prk1 Prkcl1	PKN1_MOUSE	1
1-acyl-sn-glycerol-3-phosphate acyltransferase alpha (EC 2.3.1.51) (1-acylglycerol-3-phosphate O-acyltransferase 1) (1-AGP acyltransferase 1) (1-AGPAT 1) (Lysophosphatidic acid acyltransferase alpha) (LPAAT-alpha)	Agpat1	PLCA_MOUSE	1
Pleckstrin homology domain-containing family D member 1 (PH domain-containing family D member 1)	Plekhd1	PLHD1_MOUSE	1
Nicotinate phosphoribosyltransferase (NAPRTase) (EC 6.3.4.21) (Nicotinate phosphoribosyltransferase domain-containing protein 1)	Naprt Naprt1	PNCB_MOUSE	1
Serum paraoxonase/lactonase 3 (EC 3.1.1.2) (EC 3.1.1.81) (EC 3.1.8.1)	Pon3	PON3_MOUSE	1
Serine/threonine-protein phosphatase PP1-alpha catalytic subunit (PP-1A) (EC 3.1.3.16)	Ppp1ca Ppp1a	PP1A_MOUSE	1
Low molecular weight phosphotyrosine protein phosphatase (LMW-PTP) (LMW-PTPase) (EC 3.1.3.48) (Low molecular weight cytosolic acid phosphatase) (EC 3.1.3.2)	Acp1	PPAC_MOUSE	1
Prolyl endopeptidase (PE) (EC 3.4.21.26) (Post-proline cleaving enzyme)	Prep Pep	PPCE_MOUSE	1
Ribose-phosphate pyrophosphokinase 1 (EC 2.7.6.1) (Phosphoribosyl pyrophosphate synthase I) (PRS-I)	Prps1	PRPS1_MOUSE	1
26S protease regulatory subunit 10B (26S proteasome AAA-ATPase subunit RPT4) (Proteasome 26S subunit ATPase 6) (Proteasome subunit p42)	Psmc6 Sug2	PRS10_MOUSE	1
26S protease regulatory subunit 6B (26S proteasome AAA-ATPase subunit RPT3) (CIP21) (MB67-interacting protein) (MIP224) (Proteasome 26S subunit ATPase 4) (Tat-binding protein 7) (TBP-7)	Psmc4 Tbp7	PRS6B_MOUSE	1
Proteasome subunit beta type-1 (EC 3.4.25.1) (Macropain subunit C5) (Multicatalytic endopeptidase complex subunit C5) (Proteasome component C5) (Proteasome gamma chain)	Psmb1	PSB1_MOUSE	1
26S proteasome non-ATPase regulatory subunit 14 (EC 3.4.19.-) (26S proteasome regulatory subunit RPN11) (MAD1)	Psmd14 Pad1	PSDE_MOUSE	1
26S proteasome non-ATPase regulatory subunit 1 (26S proteasome regulatory subunit RPN2) (26S proteasome regulatory subunit S1)	Psmd1	PSMD1_MOUSE	1
26S proteasome non-ATPase regulatory subunit 4 (26S proteasome regulatory subunit RPN10) (26S proteasome regulatory subunit S5A) (Multiubiquitin chain-binding protein)	Psmd4 Mcb1	PSMD4_MOUSE	1
26S proteasome non-ATPase regulatory subunit 6 (26S proteasome regulatory subunit RPN7) (26S proteasome regulatory subunit S10) (p42A)	Psmd6	PSMD6_MOUSE	1
26S proteasome non-ATPase regulatory subunit 7 (26S proteasome regulatory subunit RPN8) (26S proteasome regulatory subunit S12) (Mov34 protein) (Proteasome subunit p40)	Psmd7 Mov-34 Mov34	PSMD7_MOUSE	1
Proteasome activator complex subunit 1 (11S regulator complex subunit alpha) (REG-alpha) (Activator of multicatalytic protease subunit 1) (Proteasome activator 28 subunit alpha) (PA28a) (PA28alpha)	Psme1	PSME1_MOUSE	1
Prostaglandin reductase-3	Zadh2, Ptgr3	PTGR3_MOUSE	1
Transcriptional activator protein Pur-beta (Purine-rich element-binding protein B) (Vascular actin single-stranded DNA-binding factor 2 p44 component)	Purb	PURB_MOUSE	1
Peroxisomal membrane protein 2 (22 kDa peroxisomal membrane protein)	Pxmp2 Pmp22	PXMP2_MOUSE	1
Quinone oxidoreductase-like protein 2 (EC 1.-.-.-)	0	QORL2_MOUSE	1
Ras-related protein Rab-7a	Rab7a Rab7	RAB7A_MOUSE	1
Ras-related protein Rab-8B	Rab8b	RAB8B_MOUSE	1
Ras-related protein Rap-1b (GTP-binding protein smg p21B)	Rap1b	RAP1B_MOUSE	1
RasGAP-activating-like protein 1	Rasal1 Rasal	RASL1_MOUSE	1
E3 SUMO-protein ligase RanBP2 (EC 6.3.2.-) (Ran-binding protein 2) (RanBP2)	Ranbp2	RBP2_MOUSE	1
Receptor expression-enhancing protein 6 (Polyposis locus protein 1-like 1) (TB2 protein-like 1)	Reep6 Dp1l1 Tb2l1	REEP6_MOUSE	1
Ral guanine nucleotide dissociation stimulator-like 1 (RalGDS-like 1)	Rgl1 Rgl	RGL1_MOUSE	1
Transforming protein RhoA	Rhoa Arha Arha2	RHOA_MOUSE	1
60S ribosomal protein L22 (Heparin-binding protein HBp15)	Rpl22	RL22_MOUSE	1
60S ribosomal protein L24	Rpl24	RL24_MOUSE	1
60S ribosomal protein L27a (L29)	Rpl27a	RL27A_MOUSE	1
60S ribosomal protein L3 (J1 protein)	Rpl3	RL3_MOUSE	1
60S ribosomal protein L31	Rpl31	RL31_MOUSE	1
60S ribosomal protein L6 (TAX-responsive enhancer element-binding protein 107) (TAXREB107)	Rpl6	RL6_MOUSE	1
60S ribosomal protein L7	Rpl7	RL7_MOUSE	1
60S acidic ribosomal protein P1	Rplp1	RLA1_MOUSE	1
Regulator of microtubule dynamics protein 1 (RMD-1) (mRMD-1) (Microtubule-associated protein) (Protein FAM82B)	Rmdn1 Fam82b	RMD1_MOUSE	1
Heterogeneous nuclear ribonucleoproteins A2/B1 (hnRNP A2/B1)	Hnrnpa2b1 Hnrpa2b1	ROA2_MOUSE	1
Protein RRP5 homolog (Apoptosis-linked gene 4 protein) (Programmed cell death protein 11)	Pdcd11 Alg4 Kiaa0185	RRP5_MOUSE	1
40S ribosomal protein S10	Rps10	RS10_MOUSE	1
40S ribosomal protein S11	Rps11	RS11_MOUSE	1
40S ribosomal protein S15 (RIG protein)	Rps15 Rig	RS15_MOUSE	1
40S ribosomal protein S15a	Rps15a	RS15A_MOUSE	1
40S ribosomal protein S17	Rps17	RS17_MOUSE	1
40S ribosomal protein S27-like	Rps27l	RS27L_MOUSE	1
40S ribosomal protein S9	Rps9	RS9_MOUSE	1
Small nuclear ribonucleoprotein-associated protein B (snRNP-B) (snRPB) (Sm protein B) (Sm-B) (SmB)	Snrpb	RSMB_MOUSE	1
28S ribosomal protein S27, mitochondrial (MRP-S27) (S27mt)	Mrps27	RT27_MOUSE	1
SEC14-like protein 1	Sec14l1	S14L1_MOUSE	1
Very long-chain acyl-CoA synthetase (VLACS) (VLCS) (EC 6.2.1.-) (Fatty acid transport protein 2) (FATP-2) (Fatty-acid-coenzyme A ligase, very long-chain 1) (Long-chain-fatty-acid--CoA ligase) (EC 6.2.1.3) (Solute carrier family 27 member 2) (THCA-CoA ligase) (Very long-chain-fatty-acid-CoA ligase)	Slc27a2 Acsvl1 Facvl1 Fatp2 Vlacs Vlcs	S27A2_MOUSE	1
Bile acyl-CoA synthetase (BACS) (EC 6.2.1.7) (Bile acid-CoA ligase) (BA-CoA ligase) (BAL) (Cholate--CoA ligase) (Fatty acid transport protein 5) (FATP-5) (Solute carrier family 27 member 5) (Very long-chain acyl-CoA synthetase-related protein) (VLACS-related) (VLACSR)	Slc27a5 Acsb Acsvl6 Fatp5 Vlacsr	S27A5_MOUSE	1
Multidrug and toxin extrusion protein 2 (MATE-2) (mMATE-2) (H(+)/organic cation antiporter kidney-specific) (Solute carrier family 47 member 2)	Slc47a2 Mate2	S47A2_MOUSE	1
SUMO-activating enzyme subunit 1 (Ubiquitin-like 1-activating enzyme E1A) [Cleaved into: SUMO-activating enzyme subunit 1, N-terminally processed]	Sae1 Aos1 Sua1 Ubl1a1 Uble1a	SAE1_MOUSE	1
Deoxynucleoside triphosphate triphosphohydrolase SAMHD1 (dNTPase) (EC 3.1.5.-) (Interferon-gamma-inducible protein Mg11) (SAM domain and HD domain-containing protein 1)	Samhd1 Mg11	SAMH1_MOUSE	1
GTP-binding protein SAR1a	Sar1a Sara Sara1	SAR1A_MOUSE	1
GTP-binding protein SAR1b	Sar1b Sara1b Sara2	SAR1B_MOUSE	1
Protein transport protein Sec24A (SEC24-related protein A)	Sec24a	SC24A_MOUSE	1
Protein transport protein Sec31B (SEC31-like protein 2) (SEC31-related protein B)	Sec31b Gm341 Sec31l2	SC31B_MOUSE	1
Selenocysteine lyase (mSCL) (EC 4.4.1.16)	Scly Scl	SCLY_MOUSE	1
Protein SEC13 homolog (SEC13-like protein 1) (SEC13-related protein)	Sec13 Sec13l1	SEC13_MOUSE	1
Selenoprotein O (SelO)	Selo	SELO_MOUSE	1
Septin-10	Sept10	SEP10_MOUSE	1
15 kDa selenoprotein	42262	SEP15_MOUSE	1
Septin-9 (SL3-3 integration site 1 protein)	Sept9 Kiaa0991 Sint1	SEPT9_MOUSE	1
Histone-lysine N-methyltransferase setd3 (EC 2.1.1.43) (Endothelial differentiation inhibitory protein D10) (SET domain-containing protein 3)	Setd3 D12Ertd771e	SETD3_MOUSE	1
Sideroflexin-1	Sfxn1 F	SFXN1_MOUSE	1
SH3 and multiple ankyrin repeat domains protein 3 (Shank3) (Proline-rich synapse-associated protein 2) (ProSAP2) (SPANK-2)	Shank3 Kiaa1650 Prosap2	SHAN3_MOUSE	1
Sedoheptulokinase (SHK) (EC 2.7.1.14) (Carbohydrate kinase-like protein)	Shpk Carkl	SHPK_MOUSE	1
Structural maintenance of chromosomes protein 3 (SMC protein 3) (SMC-3) (Basement membrane-associated chondroitin proteoglycan) (Bamacan) (Chondroitin sulfate proteoglycan 6) (Chromosome segregation protein SmcD) (Mad member-interacting protein 1)	Smc3 Bam Bmh Cspg6 Mmip1 Smc3l1 Smcd	SMC3_MOUSE	1
Signal recognition particle receptor subunit beta (SR-beta)	Srprb	SRPRB_MOUSE	1
Succinate-semialdehyde dehydrogenase, mitochondrial (EC 1.2.1.24) (Aldehyde dehydrogenase family 5 member A1) (NAD(+)-dependent succinic semialdehyde dehydrogenase)	Aldh5a1	SSDH_MOUSE	1
Bile salt sulfotransferase 2 (EC 2.8.2.14) (Hydroxysteroid sulfotransferase) (ST) (Sulfotransferase 2A2) (ST2A2)	Sult2a2 Sta2 Sth2	ST2A2_MOUSE	1
Amine sulfotransferase (EC 2.8.2.3) (SULT-X2) (Sulfotransferase 3A1) (ST3A1)	Sult3a1 St3a1	ST3A1_MOUSE	1
Stomatin-like protein 2, mitochondrial (SLP-2) (mslp2)	Stoml2 Slp2	STML2_MOUSE	1
Syntaxin-8 (Syntaxin-like protein 3I35)	Stx8	STX8_MOUSE	1
Probable histidine--tRNA ligase, mitochondrial (EC 6.1.1.21) (Histidine--tRNA ligase-like) (Histidyl-tRNA synthetase) (HisRS)	Hars2 Harsl	SYHM_MOUSE	1
Isoleucine--tRNA ligase, mitochondrial (EC 6.1.1.5) (Isoleucyl-tRNA synthetase) (IleRS)	Iars2	SYIM_MOUSE	1
Leucine--tRNA ligase, cytoplasmic (EC 6.1.1.4) (Leucyl-tRNA synthetase) (LeuRS)	Lars	SYLC_MOUSE	1
Arginine--tRNA ligase, cytoplasmic (EC 6.1.1.19) (Arginyl-tRNA synthetase) (ArgRS)	Rars	SYRC_MOUSE	1
Trans-L-3-hydroxyproline dehydratase (EC 4.2.1.77) (Trans-3-hydroxy-L-proline dehydratase)	L3hypdh	T3HPD_MOUSE	1
TAR DNA-binding protein 43 (TDP-43)	Tardbp Tdp43	TADBP_MOUSE	1
Protein TANC2 (Tetratricopeptide repeat, ankyrin repeat and coiled-coil domain-containing protein 2)	Tanc2 Kiaa1148	TANC2_MOUSE	1
Tubulin alpha-1B chain (Alpha-tubulin 2) (Alpha-tubulin isotype M-alpha-2) (Tubulin alpha-2 chain)	Tuba1b Tuba2	TBA1B_MOUSE	1
Tubulin beta-2B chain	Tubb2b	TBB2B_MOUSE	1
Tubulin beta-5 chain	Tubb5	TBB5_MOUSE	1
T-complex protein 1 subunit zeta (TCP-1-zeta) (CCT-zeta-1)	Cct6a Cct6 Cctz Cctz1	TCPZ_MOUSE	1
Thyroid hormone-inducible hepatic protein (Spot 14 protein) (S14) (SPOT14)	Thrsp S14	THRSP_MOUSE	1
3-mercaptopyruvate sulfurtransferase (MST) (EC 2.8.1.2)	Mpst	THTM_MOUSE	1
Mitochondrial import inner membrane translocase subunit TIM50	Timm50 Tim50	TIM50_MOUSE	1
Troponin I, fast skeletal muscle (Troponin I, fast-twitch isoform)	Tnni2	TNNI2_MOUSE	1
Transportin-1 (Importin beta-2) (Karyopherin beta-2)	Tnpo1 Kpnb2	TNPO1_MOUSE	1
Mitochondrial import receptor subunit TOM22 homolog (Translocase of outer membrane 22 kDa subunit homolog)	Tomm22 Tom22	TOM22_MOUSE	1
Tripeptidyl-peptidase 1 (TPP-1) (EC 3.4.14.9) (Lysosomal pepstatin-insensitive protease) (LPIC) (Tripeptidyl aminopeptidase) (Tripeptidyl-peptidase I) (TPP-I)	Tpp1 Cln2	TPP1_MOUSE	1
Serotransferrin (Transferrin) (Beta-1 metal-binding globulin) (Siderophilin)	Tf Trf	TRFE_MOUSE	1
E3 ubiquitin-protein ligase TRIP12 (EC 6.3.2.-) (Thyroid receptor-interacting protein 12) (TR-interacting protein 12) (TRIP-12)	Trip12	TRIPC_MOUSE	1
Thioredoxin reductase 1, cytoplasmic (TR) (EC 1.8.1.9) (Thioredoxin reductase TR1)	Txnrd1 Trxr1	TRXR1_MOUSE	1
Twinfilin-1 (Protein A6)	Twf1 Ptk9	TWF1_MOUSE	1
116 kDa U5 small nuclear ribonucleoprotein component (Elongation factor Tu GTP-binding domain-containing protein 2) (U5 snRNP-specific protein, 116 kDa) (U5-116 kDa)	Eftud2 Snrp116	U5S1_MOUSE	1
Ubiquitin-conjugating enzyme E2 variant 2 (Ubc-like protein MMS2)	Ube2v2 Mms2 Uev2	UB2V2_MOUSE	1
Ubiquitin-like modifier-activating enzyme 5 (Ubiquitin-activating enzyme 5) (UFM1-activating enzyme) (Ubiquitin-activating enzyme E1 domain-containing protein 1)	Uba5 Ube1dc1	UBA5_MOUSE	1
E3 ubiquitin-protein ligase UBR2 (EC 6.3.2.-) (N-recognin-2) (Ubiquitin-protein ligase E3-alpha-2) (Ubiquitin-protein ligase E3-alpha-II)	Ubr2 Kiaa0349	UBR2_MOUSE	1
UDP-glucuronosyltransferase 1-1 (UDPGT 1-1) (UGT1*1) (UGT1-01) (UGT1.1) (EC 2.4.1.17) (UDP-glucuronosyltransferase 1A1) (UGTBR1)	Ugt1a1 Ugt1	UD11_MOUSE	1
UDP-glucuronosyltransferase 1-6 (UDPGT 1-6) (UGT1*6) (UGT1-06) (UGT1.6) (EC 2.4.1.17) (Phenol UDP-glucuronosyltransferase) (UDP-glucuronosyltransferase 1A6) (UGT1A6) (UGP1A1) (UGT1A7)	Ugt1a6 Ugt1 Ugt1a6a Ugt1a7	UD16_MOUSE	1
Uridine phosphorylase 2 (UPase 2) (UrdPase 2) (EC 2.4.2.3) (Liver-specific uridine phosphorylase) (L-UrdPase)	Upp2	UPP2_MOUSE	1
Probable ubiquitin carboxyl-terminal hydrolase FAF-X (EC 3.4.19.12) (Deubiquitinating enzyme FAF-X) (Fat facets homolog) (Fat facets protein-related, X-linked) (Ubiquitin carboxyl-terminal hydrolase FAM) (Ubiquitin thioesterase FAF-X) (Ubiquitin-specific protease 9, X chromosome) (Ubiquitin-specific-processing protease FAF-X)	Usp9x Fafl Fam	USP9X_MOUSE	1
von Willebrand factor A domain-containing protein 8	Vwa8 Kiaa0564	VWA8_MOUSE	1
WD repeat-containing protein 1 (Actin-interacting protein 1) (AIP1)	Wdr1	WDR1_MOUSE	1
Xanthine dehydrogenase/oxidase [Includes: Xanthine dehydrogenase (XD) (EC 1.17.1.4); Xanthine oxidase (XO) (EC 1.17.3.2) (Xanthine oxidoreductase) (XOR)]	Xdh	XDH_MOUSE	1
Zonadhesin	Zan	ZAN_MOUSE	1
Zinc finger ZZ-type and EF-hand domain-containing protein 1	Zzef1 Kiaa0399	ZZEF1_MOUSE	1
